# Supplementary material for: RNA‐seq‐based selection of reference genes for RT‐qPCR analysis of pitaya
Source: FEBS Open Bio. 2019 Jul 11;9(8):1403–12. doi: 10.1002/2211-5463.12678 (PMC6668369; doi:10.1002/2211-5463.12678)
Supplement: Supplementary file 1 — Data S1. The sequences of HuEF1‐α and Hu18S rRNA. [file FEB4-9-1403-s001.txt]

The sequences of HuEF1-¦Á and Hu18S rRNA£º

>Contig13056£¨18sr RNA homologous contig sequences£©
TTGTAAGCCCCTCGCGCCCGTGACGGCACTGCCACGAACGGGGTCGAAGGCTTGTCTTGA
GGAGCCGATCCGTGCGACGACGGCGGGGTTGATCGCTCCGGTAGTGGAAGTCGATGATCG
GTGAGTGAGGGCCTAGACGCTTGAGCTTGTAAGCCCCTCGCGCCCGTGAGGCCGAAGTAC
ACGAACGGAGTGGGAGGCCCTTCCCGAGGAGCACTTCCGAGGGCGCGACATGAGGCCTGC
GCGGGGCGGGGAATGCCCTTCGCATCGGGATTTTGCCGGTGGGAATGCCGAGGGACGGGG
GGGACCTCTCCTCCTCAAAATCCAACCCGATTTTCCTTCTTCATCCACCCGAAGACCCCT
TCTTGTCACCAACTCACTTCCCGTTCTCAGCCCACTCCACCTGAAAGCGGCCTGACAGCC
CTCCACTTCAAAGCACCTTGACAACCCATCCCCCCCCCCCCCCATTCCTCAAGTCCCTCG
GGGCGAATATGTCGGTTGGCTACGGTTACCCTTCGCGTCCAGCGGTGCTCGTCGGGCTTC
GCCTTGCTATTTCCGTTCGTCTATGTGGCATAGTCGAGCGGACGTGCGGGGTGCATCTCG
GCGGGGACACGTGGGGGCGCGTGAGTTGCGCTCGGTTCGTCTGTGTTGGCGGGCTCCCTG
CTCGAGCGGTGAACCGTCCACGCACGATCCTCTTCAGGGGATGATCCAGGGGCGGGCAAG
CCCTGGACAGATGACGGTTTCCTGTGTTGCATGCCTCGTGAAGGCAGCTCGGACCCTAAC
GAGATCATCTTCCGCTCGATGCCCCCCTTGGGGTGTCGGGTGGACCCTTCGGGCGGGGGC
TGTCGTCCACCCGCGTCGCGTCGCCGTGCGCACGCGGCTTGGGCTGTGGCCTCTGGCTGT
GCTTCGGGATGCAGAACACTGTGCGGGCATGCTTCCACGTCGTGGATGCGAGATGCCCGA
TCGAGCGTTCTTCGCTGGAAACGAACGACGGTCGTGCGCGTGTTGACCCCCCGCTAGCTC
GGGGCGGCTCATGCGCGCGCGGCGTCATTGAGGGTGCTACCTGGTTGATCCTGCCAGTAG
TCATATGCTTGTCTCAAAGATTAAGCCATGCATGTGTAAGTATGAACTAATTCAGACTGT
GAAACTGCGAATGGCTCATTAAATCAGTTATAGTTTGTTTGATGGTACCTGCTACTCGGA
TAACCGTAGTAATTCTAGAGCTAATACGTGCAACAAACCCCGACTTCTGGAAGGGATGCA
TTTATTAGATAAAAGGTCGACGCGGGCTTTGCCCGTTGCTCTGATGATTCATGATAACTC
GACGGATCGCACGGCCTTTGCGCCGGCGACGCATCATTCAAATTTCTGCCCTATCAACTT
TCGATGGTAGGATAGTGGCCTACCATGGTGGTGACGGGTGACGGAGAATTAGGGTTCGAT
TCCGGAGAGGGAGCCTGAGAAACGGCTACCACATCCAAGGAAGGCAGCAGGCGCGCAAAT
TACCCAATCCTGACACGGGGAGGTAGTGACAATAAATAACAATACCGGGCTCTTCGAGTC
TGGTAATTGGAATGAGTACAATCTAAATCCCTTAACGAGGATCCATTGGAGGGCAAGTCT
GGTGCCAGCAGCCGCGGTAATTCCAGCTCCAATAGCGTATATTTAAGTTGTTGCAGTTAA
AAAGCTCGTAGTTGGACCTTGGGGTGGGCCGACCGGTCCGCCTTGCGGTGTGCACCGGTC
GTCCTGCTCCTTCTGCCGGCGATGCGCTCCTGGCCTTAACTGGCCGGGTCGTGCCACCGG
CGCTGTTACTTTGAAGAAATTAGAGTGCTCAAAGCAGGCCTACGCTCTGGATACATTAGC
ATGGGATAACATCATAGGATTCCGGTCCTATTGTGTTGGCCTTCGGGATCGGAGTAATGA
TTAACAGGGACAGTCGGGGGCATTCGTATTTCATAGTCAGAGGTGAAATTCTTGGATTTA
TGAAAGACGAACAACTGCGAAAGCATTTGCCAAGGATGTTTTCATTAATCAAGAACGAAA
GTTGGGGGCTCGAAGACGATCAGATACCGTCCTAGTCTCAACCATAAACGATGCCGACCA
GGGATCGGCGGATGTTGCTTTTAGGACGCCGCCGGCACCTTATGAGAAATCAAAGTTTTT
GGGTTCCGGGGGGAGTATGGTCGCAAGGCTGAAACTTAAAGGAATTGACGGAAGGGCACC
ACCAGGAGTGGAGCCTGCGGCTTAATTTGACTCAACACGGGGAAACTTACCAGGTCCAGA
CATAGTAAGGATTGACAGACTGAGAGCTCTTTCTTGATTCTATGGGTGGTGGTGCATGGC
CGTTCTTAGTTGGTGGAGCGATTTGTCTGGTTAATTCCGTTAACGAACGAGACCTCAGCC
TGCTAACTAGCTATGTGGAGGTAACCCTTCACAGCTAGCTTCTTAGAGGGACTATGGCCT
TCCAGGCCACGGAAGTTTGAGGCAATAACAGGTCTGTGATGCCCTTAGATGTTCTGGGCC
GCACGCGCGCTACACTGATGTATTCAACGAGTCTATAGCCTTGGCCGACAGGCCCGGGTA
ATCTTTGAAATTTCATCGTGATGGGGATAGATCATTGCAATTGTTGGTCTTCAACGAGGA
ATTCCTAGTAAGCGCGAGTCATCAGCTCGCGTTGACTACGTCCCTGCCCTTTGTACACAC
CGCCCGTCGCTCCTACCGATTGAATGGTCCGGTGAAGTGTTCGGATCGCGGCGACGTGGG
CGGTTCGCCGCCGGCGACGTCGCGAGAAGTCCACTGAACCTTATCATTTAGAGGAAGGAG
AAGTCGTAACAAGGTTTCCGTAGGTGAACCTGCGGAAGGATCATTGTCGAAACCTGCCCA
GCAGAAAGACCCGCGAACACGTTTTGCCTCGACATGCGGGAAGGGGTGCCTCGGCCCCCT
CCCCGAGCCGGGGGCAGCCCCGGCGCAGCAACGAAACCCCGGCGCGAACCGCGCCAAGGA
ACACGAACTCATGGCGTGCCCGCCCGCGCCCGGCCCGCCGGCGCGCGGGGGCGGCACCTG
TCCCTACTTAAAACGTAACGACTCTCGGCAACGGATATCTCGGCTCTCGCATCGATGAAG
AACGTAGCGAAATGCGATACTTGGTGTGAATTGCAGAATCCCGTGAACCATCGAGTCTTT
GAACGCAAGTTGCGCCCGAAGCCTTCCGGCCGAGGGCACGTCTGCCTGGGCGTCACGCAC
CGCGCCTCCCCCCCCGCCCGCCGGGGGGGAAGGATGATGGCCTCCCGCGCCCCGGCCGGG
GCGCGGCTGGCCTAAAACGGGAGCCCGCGGCGACGAGCTGCGGCGGCGATTGGTGGTGGA
CGAGGCCTCGAGTGGCCGCCGTTTGCATCGCGCCGCGCACGCACGCCGCCGGGGCGGGCT
CGTCGGACCCTGAGGTGTTTGCTGAAAGCACAAAACCGTTGCGACCCCAGGTCAGGCGGG
GCTACCCGCTGAGTTTAAGCATATCAATAAGCGGAGGAGAAGAAACTTACAAGGATTCCC
CTAGTAACGGCGAGCGAACCGGGAAGAGCCCAGCTTTGAAATCGGGCGGCCTCGCCGTCC
GAATTGTAGTCTGGAGAAGCGTCCTCTGCGGCGGACCGGGCCCAAGTCCCCTGGAAAGGG
GCGCCAGAGAGGGTGAGAGCCCCGTCGTGCCCGGACCCTGTCGCACCACGAGGCGCTGTC
GCCGAGTCGGGTTGTTTGGGAATGCAGCCCCAAGCGGGCGGTAAATTCCGTCCAAGGCTA
AATACGGGCGAGAGACCGATAGCGAACAAGTACCGCGAGGGAAAGATGAAAAGGACTTTG
AAAAGAGAGTCAAAGAGTGCTTGAAATTGTCGGGAGGGAAGCGGATGGGGGCCGGCGATG
CGCCCCGGTCGGATGTGGAACGGCCACAAGCCGGTCCGCCGATCGGCTCGGGGCGCGGAC
CGACGCGGATTGGGAGGGCGGCTGAACCCCGGTCCCCGGGAGCGTCGTCCTCGCGATTGT
GGAAGGCAGCGCGCGCCGCCACGGCGTGCCCCGGCACCTGCGCGCTCCAGGCGTCGGCCT
GCGGGCCCCCCATTCGGCCCGTCTTGAAACACGGACCAAGGAGTCTGACATGTGTGCGAG
TCAACGGGCGAGTAAACCCGTACGGCGCAAGGAAGCTAATTGGCGGGATCCCCTCGCGGG
TGCACCGCCGACCGACCTTGATCTTCTGAGAAGGGTTCGAGTGAGAGCATACCTGTCGGG
ACCCGAAAGATGGTGAACTATGCCTGAGCGGGGCGAAGCCAGAGGAAACTCTGGTGGAGG
CCCGAAGCGATACTGACGTGCAAATCGTTCGTCTGACTTGGGTATAGGGGCGAAAGACTA
ATCGAACCGTCTAGTAGCTGGTTCCCTCCGAAGTTTCCCTCAGGATAGCTGGAGCTCATA
CGCGAGTTCTATCAGGTAAAGCCAATGATTAGAGGCATCGGGGGCGCAATGCCCTCGACC
TATTCTCAAACTTTAAATAGGTAGGACGGCGCGGCTGCTTTGTTGAGCCGCGCCACGGAA
TCGAGAGCTCCAAGTGGGCCATTTTTGGTAAGCAGAACTGGCGATGCGGGATGAACCGGA
AGCCGGGTTACGGTGCCCAACTGCGCGCTAACCTAGATCCCACAAAGGGTGTTGGTCGAT
TAAGACAGCAGGACGGTGGTCATGGAAGTCGAAATCCGCTAAGGAGTGTGTAACAACTCA
CCTGCCGAATCAACTAGCCCCGAAAATGGATGGCGCTGAAGCGCGCGACCTATACCCGGC
CGTCGGGGCAAGTGCCAGGCCCCGATGAGTAGGAGGGCGCGGCGGTCGCTGCAAAACCTG
TGGCGCGAGCCAGGGCGGAGCGGCCGTCGGTGCAGATCTTGGTGGTAGTAGCAAATATTC
AAATGAGAACTTTGAAGGCCGAAGAGGGGAAAGGTTCCATGTGAACGGCACTTGCACATG
GGTTAGTCGATCCTAAGAGACGGGGGAAGCCCGTCCGACAGCGCGTTTCGCGCGAGCTTC
GAAAGGGAATCGGGTTAAAATTCCCGAACCGGGACGCGGCGGTTGACGGCAACGTTAGGG
AGTCCGGAGACGTCGGCGGGGGCCTCGGGAAGAGTTATCTTTTCTGTTTAACAGCCTGCC
CACCCTGGAAACGACTCAATCGGAGGTAGGGTCCAGCGGCTGGAAGAGCACCGCACGTCG
CGTGGTGTCCGGTGCGCCCCCGGCGGCCCTTGAAAATCCGGAGGACCGAGTGCCGACCAC
GCCCGGTCGTACTCATAACCGCATCAGGTCTCCAAGGTGAACAGCCTCTGGTCGATGGAA
CAATGTAGGCAAGGGAAGTCGGCAAAATGGATCCGTAACTTCGGGAAAAGGATTGGCTCT
GAGGGCTGGGCACGGGGGTCCCAGTCCCGAACCCGTCGGCTGTCGGCGGACTGCTCGAGC
TGCTCGCGCGGCGAGAGCGGGTCGCCGCGTGCCGGCCGGGGGACGGACTGGGAACGGCCC
CTTCGGGGGCCTTCCCCGGGCGTCGAACAGTCAACTCAGAACTGGTACGGACAAGGGGAA
TCCGACTGTTTAATTAAAACAAAGCATTGCGATGGTCCCTGCGGATGTTAACGCAATGTG
ATTTCTGCCCAGTGCTCTGAATGTCAAAGTGAAGAAATTCAACCAAGCGCGGGTAAACGG
CGGGAGTAACTATGACTCTCTTAAGGTAGCCAAATGCCTCGTCATCTAATTAGTGACGCG
CATGAATGGATTAACGAGATTCCCACTGTCCCTGTCTACTATCCAGCGAAACCACAGCCA
AGGGAACGGGCTTGGCAGAATCAGCGGGGAAAGAAGACCCTGTTGAGCTTGACTCTAGTC
CGACTTTGTGAAATGACTTGAGAGGTGTAGCATAAGTGGGAGCTTCGGCGCAAGTGAAAT
ACCACTACTTTTAACGTTATTTTACTTACTCCGTGAGTCGGAGGCGGGGCATCGCCCCTC
TTTTTGGACCTAAGGCTCGCTTCGCGGGCCGATCCGGGCGGAGGACATTGTCAGGTGGGG
AGTTTGGCTGGGGCGGCACATCTGTTAAAAGATAACGCAGGTGTCCTAAGATGAGCTCAA
CGAGAACAGAAATCTCGTGTGGAACAGAAGGGTAAAAGCTCGTTTGATTCTGATTTTCAG
TACGAATACGAACCGTGAAAGCGTGGCCTAACGATCCTTTAGACCTTCGGAATTTGAAGC
TAGAGGTGTCAGAAAAGTTACCACAGGGATAACTGGCTTGTGGCAGCCAAGCGTTCATAG
CGACGTTGCTTTTTGATCCTTCGATGTCGGCTCTTCCTATCATTGTGAAGCAGAATTCAC
CAAGTGTTGGATTGTTCACCCACCAATAGGGAACGTGAGCTGGGTTTAGACCGTCGTGAG
ACAGGTTAGTTTTACCCTACTGATGACAGTGTCGCGATGGTAATTCAACCTAGTACGAGA
GGAACCGTTGATTCGCACAATTGGTCATCGCGCTTGGTTGAAAAGCCAGTGGCGCGAAGC
TACCGTGCGCTGGATTATGACTGAACGCCTCTAAGTCAGAATCCGGGCCAGAAGCGACGC
ATGCGCCCGCCGCCCGATTGCCGACCTGCAGTAGGGGCCTCGGCCCCCAAGGGCACGTGT
CGTAGGCTAAGCCAGCGCGGCGGATGCGCCGCGAGGGCCGCCTTGAAGTACAATTCCTAC
CGAGCGGCGGGTTGAATCCTTTGCAGACGACTTAAATACGCGACGGGGTATTGTAAGTGG
CAGAGTGGCCTTGCTGCCACGATCCACTGAGATTCAGCCCTATGTCGCTTCGATTCGTAA
AAAAAAAAAAAAAAAAAAAAA


>Contig2992
 £¨EF1-¦Á homologous contig sequences£©
ACGGTTGTCACCTTTGGTCCTACTGGGCTGACAACTGAAGTTAAGTCTGTTGAGATGCAC
CATGAAGCTCTTCCAGAGGCCCTTCCTGGTGACAACGTTGGGTTCAACGTGAAGAACGTA
GCTGTCAAGGATCTCAAGCGTGGATACGTTGCTTCTGACTCCAAGAATGACCCAGCCAAG
GAGGCAGCCAGCTTCACCTCCCAGGTCATCATCATGAACCACCCTGGTCAGATTGGAAAC
GGTTATGCCCCAGTGCTCGACTGCCACACCTCCCACATTGCCGTCAAATTTGCTGAGCTT
TTGACCAAGATTGACAGGCGTTCTGGTAAGGAGCTTGAGAAGGAGCCCAAGTTCTTGAAG
AACGGTGATGCTGGTATGGTTAAGATGATTCCCACCAAGCCCATGGTTGTTGAGACCTTC
TCTGAGTATCCTCCCCTTGGTCGTTTTGCCGTGAGGGACATGAGGCAGACTGTTGCTGTT
GGTGTCATCAAGAATGTTGAGAAGAAGGAACCAAGTGGTGCCAAGGTCACCAAGGCTGCA
CAGAAGAAGGGAGGGAAATGAACGGTTTTGCCATTGGCAGCAGCATATCAAGATCGCATT
TATGTTTACCTCAAGGGATTGGTTTCCTTTGTTAATGTCTTTGTTTTGTGGTTTGGTCTC
TGTTTTTGCAGTTGTAGTCGAATGTCTTCACCAACATCCAGTAGCCGGTCTGAGAATTGG
GTGCTCGATCGACGGTGGCGAGGTTTTGATTTGCAGAGTCGTTGTGGTCCTTTGCTGTGT
CCTAATTTTGTTTGCTTCTTGATGTGAGACTCAAAATGTTTGTTTTTGCCAAGAACTTTT
GCCATTAATATGGAGGCTTTCTGGATTCAAAAAATTAATTTGAAAAAGTTAATTTGATGA
GCTTTTGGAAAAGCTTTTTGGAGAACCAAAAAAAAAAAAAAAAAAAAAAA


>Contig22350£¨EF1-¦Á homologous contig sequences£©
CTGGCGAGCATCCAGTCGCTGACGTAGAGCCTCTTACAAGCGGAGGTGCAGACATGCGCC
TGGCAGGGGGTCGGGGCAGAGGGGCCGCGCCTGGGGCGGGGGCGGGGCCAGTGCCGGGGG
CGGGGCTGGGGGCGCGGCGCGGCGCCGTTGGGGAGGGCCACGCCGCGGGCGCCCGCGCTT
CACTTGCCCGCTTTCTGAGCCTTCTGTGCGGACTTGGTGACCTTGCCTGCGCCGCCGCTC
TTCTTCTCCACGTTCTTGATGACGCCCACGGCCACAGTCTGCCGCATGTCGCGCACGGCG
AAGCGGCCGAGAGGTGGGTACTGTGAGAAGCTCTCCACACACATGGGTTTTCCAGGGACC
ATCTCAACAATGGCTGCATCACCAGACTTCAGGGACTTGGGGTTATCCTCCAGCTTCTTG
CCAGAACGACGGTCAATCTTCTCCTTTAGCTCGGCAAACTTGCAGGCAATGTGGGCCGTG
TGACAGTCGATGACTGGCGAGTAGCCAGCGCTGATTTGCCCAGGGTGGTTCAGGATGATA
ACCTGAGAGGTGAACTGGGCAGCCTCCTGAGGCGGGTCAGCTTTGCTGTCCCCGCAGACA
TTGCCCCGGCGAATATCCTTAACGGACACATTCTTCACATTGAACCCGACATTGTCACCA
GGCAGGGCCTCGCTAAGTGCCTCATGGTGCATTTCCACAGACTTCACCTCTGTGGTGATG
TTGACTGGCGCAAAGGTCACCACCATACCAGGCCGGAGGATACCGGTCTCCACTCGGCCC
ACAGGCACGGTCCCAATGCCCCCAATCTTGTACACATCCTGCAGAGGCAGACGAAGGGGC
TTGTCAGTGGGGCGGGTGGGGGGCAGGATTGTGTCCAGGGCTTCCAGCAGGGACACGCCG
CTTGCATTTCCTTCCTTACGCTCTACTTTCCAGCCCTTGAACCATGGCATATTAGGTGAA
GGCTCCAGCATGTTGTCACCATGCCAGCCCGAGATGGGCACGAAGGGCACCGTGGCTGGG
TTGTAGCCGATCTTCTTGATGTAGGCGCTGACCTCCTTAACAATCTCATCATAGCGCTTC
TCGCTGTAGGCTGGTTCCGTGGAGTCCATCTTGTTGACACCCACAATGAGCTGCTTCACA
CCCAGAGTGTAGGCCAGGAGTGCGTGTTCCCGGGTTTGCCCGTTCTTGGAGATGCCCGCC
TCAAACTCGCCCACACCGGCTGCCACGATCAGCACTGCGCAGTCCGCCTGGGATGTGCCT
GTAATCATATTCTTGATGAAGTCTCGGTGTCCTGGAGCATCGATGATGGTGATGTAGTAC
TTGGTGGTCTCAAACTTCCAGAGGGAGATGTCGATGGTGATGCCTCGTTCCCGCTCGGCC
TTCAGCTTGTCCAGCACCCAGGCATATTTAAAAGAGCCCTTCCCCATCTCTGCTGCCTCC
TTCTCAAACTTCTCGATGGTCCGCTTGTCGATGCCACCACACTTGTAGATGAGGTGGCCT
GTCGTGGTGGACTTGCCTGAGTCCACGTGGCCAATGACCACAATGTTGATGTGTGTCTTC
TCCTTGCCCATTCTGCCTGGGTGAGGGAGGGGCTGGCACTGTGGGGGCTCTGGTTTGGGG
TTGAGGGTATATGCTGGGCAGGAACTCCAGAGCCGAGGACTCAGTCAGAAGGACTGGTGG
CGCCGGCGCCGGCAGTTTTATCTCTCCAGGAGGGGGTCCACCTATTGACGGTGCCGGCGC
A


Cloning primer
18s rRNA-F: 5'- ATGGCTCATTAAATCAGTTATAGTT -3'
18s rRNA-R: 5'- CCTACGGAAACCTTGTTACGA -3'

EF1-¦Á-F: 5'- ATGGGCAAGGAGAAGACACAC -3'
EF1-¦Á-R: 5'- TCATTTCCCTCCCTTCTTCTG -3'

>Hu18s rRNA  £¨GenBank accession No.: MK160494£©
ATGGCTCATTAAATCAGTTATAGTTTATTTGATGGTACCTTACTACATGGATAACTGTGGTAATTCTAGAGCTAATACATGCCTAAAAGCCCCTTCACGGGGGTGTATTTATTAGATAAAAGACCGTTGGGTTTCGGCCCTCTTGGTGAATCATGATAACTGCTCGAATCGCATGGCCTTGCGCCGGCGATGCTTCATTCAAATACCTGCCCTATCAACTTTCGATGGTAGGATAGTGGCCTACCATGGTTGCGACGGGTAACGGGGAATTAGGGTTCGATTCCGGAGAGAGAGCCTGAGAAACGGCTCTCATGACTAAGGTCAGCAGCAGGCGCGCAAATTATCCACTCGCAACACGCGGAGATAGTGACAATAAATAACAATAGAGGGCTCTTTTGGGTCTTCTAATTGGAATGAGTACAATCTAAATCCCTTAACGAGGATCAATTGGAGGGCAAGTCTGGTGCCAGCAGCCGCGGTAATTCCAGCTCCAATAGCGTATATTAAAGTTGTTGCAGTTAAAAAGCTCGTAGTTGGACCTTGGACCTGGACAGGCGGTCCGCCTCACGGCGAGTACTGTCTTGCTGGGTCTTTCCTCTTGGTGATCTGTTGTTTCGGCAGCAGGGAACCAGGACCTTTACTTTGAAAAAATTAGAGTGTTCAAAGCAGGCTCGACGCCGGAATATATTAGCATGGAATAATAAAATAGGACGTGCGGTTCTATTTTGTTGGTTTTTGGAATCGCCGTAATGATTAATAGGGACAGTCGGGGGCATTAGTACTCACATGCTAGAGGTGAAATTCTTGGATTTTGTGAAGACTAACTTCTGCGAAAGCATTTGCCAAGGATGTTTTCATTAATCAAGAACGAAGGTTAGGGTATCGAAAACGATTAGATACCGTTGTAGTCTTAACAGTAAACTATGCCGACTAGGGATCGGTCGATGTTATCTTTTTGACTCGATCGGCACCTTACGAGAAATCAAAGTTTTTGGGTTCTGGGGGGAGTATGGTCGCAAGGCTGAAACTTAAAGAAATTGACGGAAGGGCACCACCAGGAGTGGAGCCTGCGGCTTAATTTGATTCAACACGGGGAAACTCACCAGGTCCAGACATAGGAAGGATTGACAGATTGATAGCTCTTTCTTGATTCTATGGGTGGTGGTGCATGGCCGTTCTTAGTTGGTGGAGTGATTTGTCTGGTTAATTCCGATAACGAACGAGACCTTAACCTGCTAAATAGCCCCATCGACTATGGTTGGTGGCTGGCTTCTTAGAGGGACTATTGGCTTCCAGCCAATGGAAGTTTGAGGCAATAACAGGTCTGTGATGCCCTTAGATGTTCTGGGCCGCACGCGCGCTACACTGACGGAGCCAACGAGTACTTTCCTTGTCCGGAAGGACTGGGTAATCTTGTGAAACTTCGTCGTGCTGGGGATAGAGCATTGCAATTATTGCTCTTCAACGAGGAATTCCTAGTAAGCGTGAGTCATCAGCTCGCGTTGATTACGTCCCTGCCCTTTGTACACACCGCCCGTCGCTACTACCGATTGAATGGCTTAGTGAGCCTTTGGGATTGGCAGCTTGTACCGGCAACGGTAGCAGGCCGCTGAAAACTTAGGCAAACTTGGTCATTTAGAGGAAGTAAAAGTCGTAACAAGGTTTCCGTAGG

>HuEF1-¦Á £¨GenBank accession No.: MK160495£©
ATGGGCAAGGAGAAGACACACATCAACATTGTGGTCATTGGCCACGTCGACTCTGGGAAATCTACTACCACTGGCCACTTGATCTACAAGCTTGGAGGTATTGACAAGCGTGTTATTGAGAGGTTTGAGAAGGAAGCTGCGGAGATGAACAAGAGGTCCTTCAAGTACGCATGGGTTCTCGACAAGCTCAAGGCCGAGCGTGAGCGTGGTATTACCATTGATATTGCCTTGTGGAAATTCGAGACCACCAAGTACTACTGCACTGTCATTGATGCTCCTGGACACCGTGACTTTATCAAGAACATGATTACTGGTACCTCCCAGGCTGATTGTGCTGTTCTTATCATTGACTCCACCACTGGAGGTTTTGAGGCTGGCATCTCCAAGGATGGTCAGACTCGTGAGCATGCTCTTCTTGCTTTCACCCTTGGTGTGAAGCAAATGATTTGCTGCTGTAATAAGATGGATGCCACCACTCCCAAGTACTCAAAGGCCAGGTATGATGAAATTGTGAAGGAAGTCTCATCATACCTTAAGAAGGTTGGATACAACCCCGACAAGATCCCATTCGTCCCGATCTCTGGGTTTGAGGGTGACAACATGATTGAGAGGTCTACCAACCTGGACTGGTACAAGGGTCCAACCCTGCTTGATGCCCTTGACCAGGTCCAAGAGCCCAAGAGGCCCTCAGACAAGCCTCTTCGTCTCCCACTCCAGGATGTCTACAAGATTGGAGGTATTGGAACTGTCCCCGTTGGTCGTGTTGAAACTGGTATCTTGAAGCCAGGAACGGTTGTCACCTTTGGTCCTACTGGGCTGACAACTGAAGTTAAGTCTGTTGAGATGCACCATGAAGCTCTTCCAGAGGCTCTTCCTGGTGACAATGTTGGGTTCAATGTGAAGAACGTTGCTGTCAAGGATCTCAAGCGTGGTTTCGTTGCCTCTGACTCCAAGAATGACCCAGCCAAGGAGGCAGCCAGCTTCACCTCCCAGGTCATCATCATGAACCACCCTGGACAAATCGGAAACGGCTATGCCCCAGTGCTTGACTGCCACACCTCCCACATTGCCGTCAAGTTTGCTGAGCTTGTGACCAAGATTGACAGACGATCTGGTAAGGAGCTCGAGAAGGAGCCCAAGTTCTTGAAGAACGGTGATGCAGGTATGGTGAAGATGATTCCCACCAAGCCCATGGTGGTGGAGACCTTCTCTGAGTACCCACCTCTCGGTCGTTTTGCTGTGAGGGACATGAGGCAGACTGTGGCTGTGGGTGTGATCAAGAGTGTTGAGAAGAAGGATCCTACTGGTGCCAAAGTCACCAAGGCTGCCCAGAAGAAGGGAGGGAAATGA
