# Supplementary material for: RNA‐seq‐based selection of reference genes for RT‐qPCR analysis of pitaya
Source: FEBS Open Bio. 2019 Jul 11;9(8):1403–12. doi: 10.1002/2211-5463.12678 (PMC6668369; doi:10.1002/2211-5463.12678)
Supplement: Supplementary file 2 — Data S2. The sequences and specific primers of HuPGK and HuERF. [file FEB4-9-1403-s002.txt]

The sequences and specific primers of HuPGK (MK160496) and HuERF (MK160487)£º

>HuPGK £¨GenBank accession No.: MK160496£©
ATGGCGACCAAGAAGAGCGTTTCAGCTTTGAAGGAGGCAGATTTGAAGGGAAAGAGGGTGTTTGTGAGGGTTGATCTGAACGTTCCTTTGGATGATAATCAAAACATCACTGATGATACTAGGGTCAGGGCCGCTGTACCGACTATTAAGTACTTGATGAACTATGGCGCTAAGGTTATCCTTTGCAGTCATCTGGGCCGTCCTAAAGGTGCCACCCCTAAGTACAGCTTGAAACCCCTGGTGCCAAGGTTGTCTGAACTCCTTGGAACTGAGGTTAAGATGGCAAATGATTGTATTGGTGAGGAAGTAGAGAAAATGGTGGCTGAATTGCCTGAAGGAGGCGTTCTGCTTCTTGAGAATGTGAGATTCCACAAGGAGGAGGAGAAGAATGATCCTGAATTTGCCAAGAAGTTGGCTGCTTTGGCAGATGTCTATGTTAATGATGCCTTTGGTTCAGCCCACAGAGCGCATGCCTCCACTGAGGGGATTGCCAAGTATGTAAAGCCTGCCGTTGCTGGTTTCTTGATGCAAAAGGAGCTTGACTACCTTGTGGGAGCCGTGGCAAACCCAAAGAAACCATTCGCTGCTATTGTTGGTGGCTCAAAGGTTTCTACCAAGATTGGAGTGATTGAATCATTGCTGGCTAAGGTTGACTTGCTTTTACTTGGTGGAGGAATGATCTACACTTTCTACAAAGCCCAAGGATGCTCGGTGGGTTCCTCTCTTGTGGAGGAAGACAAGCTTGATCTTGCTAACTCTCTTATGGAGAAGGCCAAAGCTAAAGGAGTGTCTTTGATGCTTCCTACTGATGTAGTGATTGCTGATAAGTTTGCCGCTGATGCTGAAAGCAAGGTTGTGCCTGCCAATGCTATTCCCGATGGATGGATGGGGTTGGACATTGGACCAGATTCTATTAAGACTTTCAGCGAGGCCTTGGATAAGACCCAGACCATCATATGGAATGGACCTATGGGTGTCTTCGAATTTGAAAAATTTGCTGCGGGAACTGACGCCATCGCAAAGAAGTTGGCAGAGCTGAGTGAAAAAGGCGTGACCACCATCATTGGTGGAGGAGACTCTGTTGCTGCTGTTGAGAAGGTTGGGCTTGCGGACAAGATGAGCCACATCTCAACTGGAGGAGGTGCTAGCTTGGAACTCTTGGAGGGCAAGCCGCTGCCTGGAGTTCTTGCTCTTGACGATGCTTAA

HuPGK specific primers
HuPGK-RT-F: 5'- GAATCATTGCTGGCTAAGGTTG -3'
HuPGK-RT-R: 5'- CAGGCACAACCTTGCTTTCA -3'


>HuERF  £¨GenBank accession No.: MK160487£©
ATGTGTGGCGGTGCAATCTTAGCTGATCTTATACCTCGAAACCAAGGTCGATGGGTTTCTGACTCTGACTTCTGGCCTAGTGCTTTCTTCGCTAAGTCCAATCAGTTTGCCAAGGAAGACGCTGCTGTTCCTGTCAAACGTACACTTCCCTCTTCAGGTGGTGTGCAATCGGAGAAGCGCCCCAAGAAGCAGAGGAAGACGCAGTACAGAGGGATCCGGCAGCGACCCTGGGGCAAATGGGCTGCGGAGATCCGAGACCCGAGGAAAGGGGTCCGCGTCTGGCTGGGTACTTTCAATACCCCTGAAGAAGCTGCCCGAGCTTATGACAGAGAGGCCCGTAAAATTCGGGGAAAGAAAGCCAAGGTGAACTTCCCCAATGAAGAGGACGACGTCGTTTACCCCTCGCAAAACCACCAGAAGCATCGTGTTCCAAGTTCAACTCCGCCATATCAACCCTTTTACTCCTCCTCCATCCCCGAAAATCTGAGTTTCGGGTACCCAACTTATCTGAACCAAGTCCAGCAATTTCCTTCAAATGGGTTAGCCTTAAATGAGGAAAATCCATCTGGGTTTGCCTCAGAATGTGGTTATAACGTTCCGAATTTGATGGGGCCTGTGACCCAGCAAGTGAAGGAGGAGGTGAGAGAAAGCTCGGAGGAGGAGGAGGTGAGGAGAGAGAAAGAGGAGGTGGCTATGGTGGAAAATGCGTTAGACGAGGAGAATGAAGTGCAGAAGCTTTCAGAAGAGCTAATGGCGTATGAAAACTACATGAAATTCTACGAACTTCCCTATCTGGATGGGCAGTCTGCCACCGCTCCCGCGGCGGCGTGTTGTCAGGACGGCGGAGCCACCTTGGATCTATGGAGCTTCGAAGATGTTCCTTCTTCTGCTGCTTAA

HuERF specific primers
HuERF-RT-F: 5'- CAACTCCGCCATATCAACCCT -3'
HuERF-RT-R: 5'- CCTCCTTCACTTGCTGGGTC -3'
